# Supplementary material for: Midbody: From the Regulator of Cytokinesis to Postmitotic Signaling Organelle
Source: Medicina (Kaunas). 2018 Jul 30;54(4):53. doi: 10.3390/medicina54040053 (PMC6174351; doi:10.3390/medicina54040053)
Supplement: Supplementary file 1 [file medicina-54-00053-s001.zip]

Archive with 3 entries (3 files):
- Video S2.avi
- Video S3.avi
- Video S1.avi
